# Supplementary material for: Floral Trait Preferences of Three Common wild Bee Species
Source: Insects. 2024 Jun 6;15(6):427. doi: 10.3390/insects15060427 (PMC11203783; doi:10.3390/insects15060427)
Supplement: Supplementary file 1 [file insects-15-00427-s001.zip]

Archive with 1 entries (1 files):
- insects-3007809-supplementary.pdf
